# Supplementary material for: MDN brain descending neurons coordinately activate backward and inhibit forward locomotion
Source: eLife. 2018 Aug 2;7:e38554. doi: 10.7554/eLife.38554 (PMC6097840; doi:10.7554/eLife.38554)
Supplement: Supplementary file 1. — File can be opened in CATMAID using the graph widget. [file elife-38554-supp1.zip]

Archive with 1 entries (1 files):
- elife-38554-supp1-v2.json
