# Supplementary material for: MDN brain descending neurons coordinately activate backward and inhibit forward locomotion
Source: eLife. 2018 Aug 2;7:e38554. doi: 10.7554/eLife.38554 (PMC6097840; doi:10.7554/eLife.38554)
Supplement: Supplementary file 1. — File can be opened in CATMAID using the graph widget. [file elife-38554-supp1.zip › elife-38554-supp1-v2.json]

{"properties":{"label_valign":"top","label_halign":"center","show_node_labels":true,"trim_node_labels":false,"node_width":30,"node_height":30,"edge_color":"#555","edge_opacity":1,"edge_text_color":"#555","edge_text_opacity":1,"edge_min_width":0,"edge_width_function":"sqrt","grid_snap":false,"grid_side":10},"elements":{"nodes":[{"data":{"id":"1913695","skeletons":[{"id":1913695,"baseName":"A27k?_a3l","selected":false,"pre_visible":false,"post_visible":false,"text_visible":false,"meta_visible":false,"color":{"r":1,"g":1,"b":0},"opacity":1}],"label":"A27k?_a3l","node_count":0,"shape":"ellipse","color":"#ffff00"},"classes":"hidden"},{"data":{"id":"7856416","skeletons":[{"id":7856416,"baseName":"A27h?_t3r","selected":false,"pre_visible":false,"post_visible":false,"text_visible":false,"meta_visible":false,"color":{"r":0.6980392156862745,"g":0.7294117647058823,"b":0.3333333333333333},"opacity":1}],"label":"A27h?_t3r","node_count":0,"shape":"ellipse","color":"#b2ba55"},"classes":"hidden"},{"data":{"id":"10216846","skeletons":[{"id":10216846,"baseName":"A27h?_t3l","selected":false,"pre_visible":false,"post_visible":false,"text_visible":false,"meta_visible":false,"color":{"r":0.6980392156862745,"g":0.7294117647058823,"b":0.3333333333333333},"opacity":1}],"label":"A27h?_t3l","node_count":0,"shape":"ellipse","color":"#b2ba55"},"classes":"hidden"},{"data":{"id":"g2","skeletons":[{"id":5308485,"baseName":"Pair1_left","selected":true,"pre_visible":true,"post_visible":true,"text_visible":false,"meta_visible":true,"color":{"r":0.8901960784313725,"g":0,"b":0.9647058823529412},"opacity":1},{"id":17350421,"baseName":"Pair1_right","selected":true,"pre_visible":true,"post_visible":true,"text_visible":false,"meta_visible":true,"color":{"r":0.8901960784313725,"g":0,"b":0.9647058823529412},"opacity":1}],"label":"pair1","color":"#d003f8","shape":"hexagon"},"classes":""},{"data":{"id":"g3","skeletons":[{"id":10728328,"baseName":"DPMm1b_left","selected":true,"pre_visible":true,"post_visible":true,"text_visible":false,"meta_visible":true,"color":{"r":0.00784313725490196,"g":0,"b":0.10196078431372549},"opacity":1},{"id":10728333,"baseName":"DPMm1a_left","selected":true,"pre_visible":true,"post_visible":true,"text_visible":false,"meta_visible":true,"color":{"r":0.00784313725490196,"g":0,"b":0.10196078431372549},"opacity":1},{"id":13557064,"baseName":"DPMm1b_right","selected":true,"pre_visible":true,"post_visible":true,"text_visible":false,"meta_visible":true,"color":{"r":0.00784313725490196,"g":0,"b":0.10196078431372549},"opacity":1},{"id":18464581,"baseName":"DPMm1a_right","selected":true,"pre_visible":true,"post_visible":true,"text_visible":false,"meta_visible":true,"color":{"r":0.00784313725490196,"g":0,"b":0.10196078431372549},"opacity":1}],"label":"MDNs","color":"#14121c","shape":"hexagon"},"classes":""},{"data":{"id":"g4","skeletons":[{"id":4542433,"baseName":"A18b_a1l","selected":true,"pre_visible":true,"post_visible":true,"text_visible":false,"meta_visible":true,"color":{"r":1,"g":0,"b":0},"opacity":1},{"id":4727546,"baseName":"A18b_a1r","selected":true,"pre_visible":true,"post_visible":true,"text_visible":false,"meta_visible":true,"color":{"r":1,"g":0,"b":0},"opacity":1}],"label":"A18b","color":"#ff0000","shape":"hexagon"},"classes":""},{"data":{"id":"g6","skeletons":[{"id":11541264,"baseName":"ThDN right","selected":true,"pre_visible":true,"post_visible":true,"text_visible":false,"meta_visible":true,"color":{"r":0,"g":0.28627450980392155,"b":0.7294117647058823},"opacity":1},{"id":12247555,"baseName":"ThDN left","selected":true,"pre_visible":true,"post_visible":true,"text_visible":false,"meta_visible":true,"color":{"r":0,"g":0.28627450980392155,"b":0.7294117647058823},"opacity":1}],"label":"ThDN","color":"#0b0bff","shape":"hexagon"},"classes":""},{"data":{"id":"g7","skeletons":[{"id":4028114,"baseName":"MNs","selected":true,"pre_visible":true,"post_visible":true,"text_visible":false,"meta_visible":true,"color":{"r":0.6666666666666666,"g":0.6666666666666666,"b":1},"opacity":1},{"id":4042315,"baseName":"MNs","selected":true,"pre_visible":true,"post_visible":true,"text_visible":false,"meta_visible":true,"color":{"r":0.6666666666666666,"g":0.6666666666666666,"b":1},"opacity":1},{"id":4101976,"baseName":"MNs","selected":true,"pre_visible":true,"post_visible":true,"text_visible":false,"meta_visible":true,"color":{"r":0.6666666666666666,"g":0.6666666666666666,"b":1},"opacity":1},{"id":4102728,"baseName":"MNs","selected":true,"pre_visible":true,"post_visible":true,"text_visible":false,"meta_visible":true,"color":{"r":0.6666666666666666,"g":0.6666666666666666,"b":1},"opacity":1},{"id":4121534,"baseName":"MNs","selected":true,"pre_visible":true,"post_visible":true,"text_visible":false,"meta_visible":true,"color":{"r":0.6666666666666666,"g":0.6666666666666666,"b":1},"opacity":1},{"id":4274364,"baseName":"MNs","selected":true,"pre_visible":true,"post_visible":true,"text_visible":false,"meta_visible":true,"color":{"r":0.6666666666666666,"g":0.6666666666666666,"b":1},"opacity":1},{"id":4289773,"baseName":"MNs","selected":true,"pre_visible":true,"post_visible":true,"text_visible":false,"meta_visible":true,"color":{"r":0.6666666666666666,"g":0.6666666666666666,"b":1},"opacity":1},{"id":4326468,"baseName":"MNs","selected":true,"pre_visible":true,"post_visible":true,"text_visible":false,"meta_visible":true,"color":{"r":0.6666666666666666,"g":0.6666666666666666,"b":1},"opacity":1},{"id":4326520,"baseName":"MNs","selected":true,"pre_visible":true,"post_visible":true,"text_visible":false,"meta_visible":true,"color":{"r":0.6666666666666666,"g":0.6666666666666666,"b":1},"opacity":1},{"id":4382895,"baseName":"MNs","selected":true,"pre_visible":true,"post_visible":true,"text_visible":false,"meta_visible":true,"color":{"r":0.6666666666666666,"g":0.6666666666666666,"b":1},"opacity":1},{"id":4397287,"baseName":"MNs","selected":true,"pre_visible":true,"post_visible":true,"text_visible":false,"meta_visible":true,"color":{"r":0.6666666666666666,"g":0.6666666666666666,"b":1},"opacity":1},{"id":4488976,"baseName":"MNs","selected":true,"pre_visible":true,"post_visible":true,"text_visible":false,"meta_visible":true,"color":{"r":0.6666666666666666,"g":0.6666666666666666,"b":1},"opacity":1},{"id":4524871,"baseName":"MNs","selected":true,"pre_visible":true,"post_visible":true,"text_visible":false,"meta_visible":true,"color":{"r":0.6666666666666666,"g":0.6666666666666666,"b":1},"opacity":1},{"id":4535767,"baseName":"MNs","selected":true,"pre_visible":true,"post_visible":true,"text_visible":false,"meta_visible":true,"color":{"r":0.6666666666666666,"g":0.6666666666666666,"b":1},"opacity":1},{"id":4717729,"baseName":"MNs","selected":true,"pre_visible":true,"post_visible":true,"text_visible":false,"meta_visible":true,"color":{"r":0.6666666666666666,"g":0.6666666666666666,"b":1},"opacity":1},{"id":4791651,"baseName":"MNs","selected":true,"pre_visible":true,"post_visible":true,"text_visible":false,"meta_visible":true,"color":{"r":0.6666666666666666,"g":0.6666666666666666,"b":1},"opacity":1},{"id":4881629,"baseName":"MNs","selected":true,"pre_visible":true,"post_visible":true,"text_visible":false,"meta_visible":true,"color":{"r":0.6666666666666666,"g":0.6666666666666666,"b":1},"opacity":1},{"id":5085455,"baseName":"MNs","selected":true,"pre_visible":true,"post_visible":true,"text_visible":false,"meta_visible":true,"color":{"r":0.6666666666666666,"g":0.6666666666666666,"b":1},"opacity":1},{"id":5899328,"baseName":"MNs","selected":true,"pre_visible":true,"post_visible":true,"text_visible":false,"meta_visible":true,"color":{"r":0.6666666666666666,"g":0.6666666666666666,"b":1},"opacity":1},{"id":6467481,"baseName":"MNs","selected":true,"pre_visible":true,"post_visible":true,"text_visible":false,"meta_visible":true,"color":{"r":0.6666666666666666,"g":0.6666666666666666,"b":1},"opacity":1},{"id":6970942,"baseName":"MNs","selected":true,"pre_visible":true,"post_visible":true,"text_visible":false,"meta_visible":true,"color":{"r":0.6666666666666666,"g":0.6666666666666666,"b":1},"opacity":1},{"id":8026224,"baseName":"MNs","selected":true,"pre_visible":true,"post_visible":true,"text_visible":false,"meta_visible":true,"color":{"r":0.6666666666666666,"g":0.6666666666666666,"b":1},"opacity":1},{"id":10013402,"baseName":"MNs","selected":true,"pre_visible":true,"post_visible":true,"text_visible":false,"meta_visible":true,"color":{"r":0.6666666666666666,"g":0.6666666666666666,"b":1},"opacity":1},{"id":10649843,"baseName":"MNs","selected":true,"pre_visible":true,"post_visible":true,"text_visible":false,"meta_visible":true,"color":{"r":0.6666666666666666,"g":0.6666666666666666,"b":1},"opacity":1},{"id":10678017,"baseName":"MNs","selected":true,"pre_visible":true,"post_visible":true,"text_visible":false,"meta_visible":true,"color":{"r":0.6666666666666666,"g":0.6666666666666666,"b":1},"opacity":1},{"id":13057994,"baseName":"MNs","selected":true,"pre_visible":true,"post_visible":true,"text_visible":false,"meta_visible":true,"color":{"r":0.6666666666666666,"g":0.6666666666666666,"b":1},"opacity":1},{"id":13058240,"baseName":"MNs","selected":true,"pre_visible":true,"post_visible":true,"text_visible":false,"meta_visible":true,"color":{"r":0.6666666666666666,"g":0.6666666666666666,"b":1},"opacity":1},{"id":14044614,"baseName":"MNs","selected":true,"pre_visible":true,"post_visible":true,"text_visible":false,"meta_visible":true,"color":{"r":0.6666666666666666,"g":0.6666666666666666,"b":1},"opacity":1},{"id":14045016,"baseName":"MNs","selected":true,"pre_visible":true,"post_visible":true,"text_visible":false,"meta_visible":true,"color":{"r":0.6666666666666666,"g":0.6666666666666666,"b":1},"opacity":1},{"id":14045489,"baseName":"MNs","selected":true,"pre_visible":true,"post_visible":true,"text_visible":false,"meta_visible":true,"color":{"r":0.6666666666666666,"g":0.6666666666666666,"b":1},"opacity":1},{"id":14045854,"baseName":"MNs","selected":true,"pre_visible":true,"post_visible":true,"text_visible":false,"meta_visible":true,"color":{"r":0.6666666666666666,"g":0.6666666666666666,"b":1},"opacity":1},{"id":14046720,"baseName":"MNs","selected":true,"pre_visible":true,"post_visible":true,"text_visible":false,"meta_visible":true,"color":{"r":0.6666666666666666,"g":0.6666666666666666,"b":1},"opacity":1},{"id":14047130,"baseName":"MNs","selected":true,"pre_visible":true,"post_visible":true,"text_visible":false,"meta_visible":true,"color":{"r":0.6666666666666666,"g":0.6666666666666666,"b":1},"opacity":1},{"id":14047554,"baseName":"MNs","selected":true,"pre_visible":true,"post_visible":true,"text_visible":false,"meta_visible":true,"color":{"r":0.6666666666666666,"g":0.6666666666666666,"b":1},"opacity":1},{"id":14047760,"baseName":"MNs","selected":true,"pre_visible":true,"post_visible":true,"text_visible":false,"meta_visible":true,"color":{"r":0.6666666666666666,"g":0.6666666666666666,"b":1},"opacity":1},{"id":14047945,"baseName":"MNs","selected":true,"pre_visible":true,"post_visible":true,"text_visible":false,"meta_visible":true,"color":{"r":0.6666666666666666,"g":0.6666666666666666,"b":1},"opacity":1},{"id":14048287,"baseName":"MNs","selected":true,"pre_visible":true,"post_visible":true,"text_visible":false,"meta_visible":true,"color":{"r":0.6666666666666666,"g":0.6666666666666666,"b":1},"opacity":1},{"id":14048538,"baseName":"MNs","selected":true,"pre_visible":true,"post_visible":true,"text_visible":false,"meta_visible":true,"color":{"r":0.6666666666666666,"g":0.6666666666666666,"b":1},"opacity":1},{"id":14048876,"baseName":"MNs","selected":true,"pre_visible":true,"post_visible":true,"text_visible":false,"meta_visible":true,"color":{"r":0.6666666666666666,"g":0.6666666666666666,"b":1},"opacity":1},{"id":14085813,"baseName":"MNs","selected":true,"pre_visible":true,"post_visible":true,"text_visible":false,"meta_visible":true,"color":{"r":0.6666666666666666,"g":0.6666666666666666,"b":1},"opacity":1},{"id":14086309,"baseName":"MNs","selected":true,"pre_visible":true,"post_visible":true,"text_visible":false,"meta_visible":true,"color":{"r":0.6666666666666666,"g":0.6666666666666666,"b":1},"opacity":1},{"id":14087107,"baseName":"MNs","selected":true,"pre_visible":true,"post_visible":true,"text_visible":false,"meta_visible":true,"color":{"r":0.6666666666666666,"g":0.6666666666666666,"b":1},"opacity":1},{"id":14087339,"baseName":"MNs","selected":true,"pre_visible":true,"post_visible":true,"text_visible":false,"meta_visible":true,"color":{"r":0.6666666666666666,"g":0.6666666666666666,"b":1},"opacity":1},{"id":14088149,"baseName":"MNs","selected":true,"pre_visible":true,"post_visible":true,"text_visible":false,"meta_visible":true,"color":{"r":0.6666666666666666,"g":0.6666666666666666,"b":1},"opacity":1},{"id":14088451,"baseName":"MNs","selected":true,"pre_visible":true,"post_visible":true,"text_visible":false,"meta_visible":true,"color":{"r":0.6666666666666666,"g":0.6666666666666666,"b":1},"opacity":1},{"id":14194234,"baseName":"MNs","selected":true,"pre_visible":true,"post_visible":true,"text_visible":false,"meta_visible":true,"color":{"r":0.6666666666666666,"g":0.6666666666666666,"b":1},"opacity":1},{"id":14194703,"baseName":"MNs","selected":true,"pre_visible":true,"post_visible":true,"text_visible":false,"meta_visible":true,"color":{"r":0.6666666666666666,"g":0.6666666666666666,"b":1},"opacity":1},{"id":14199031,"baseName":"MNs","selected":true,"pre_visible":true,"post_visible":true,"text_visible":false,"meta_visible":true,"color":{"r":0.6666666666666666,"g":0.6666666666666666,"b":1},"opacity":1},{"id":14199565,"baseName":"MNs","selected":true,"pre_visible":true,"post_visible":true,"text_visible":false,"meta_visible":true,"color":{"r":0.6666666666666666,"g":0.6666666666666666,"b":1},"opacity":1},{"id":14203725,"baseName":"MNs","selected":true,"pre_visible":true,"post_visible":true,"text_visible":false,"meta_visible":true,"color":{"r":0.6666666666666666,"g":0.6666666666666666,"b":1},"opacity":1},{"id":14206438,"baseName":"MNs","selected":true,"pre_visible":true,"post_visible":true,"text_visible":false,"meta_visible":true,"color":{"r":0.6666666666666666,"g":0.6666666666666666,"b":1},"opacity":1},{"id":14238853,"baseName":"MNs","selected":true,"pre_visible":true,"post_visible":true,"text_visible":false,"meta_visible":true,"color":{"r":0.6666666666666666,"g":0.6666666666666666,"b":1},"opacity":1},{"id":14478517,"baseName":"MNs","selected":true,"pre_visible":true,"post_visible":true,"text_visible":false,"meta_visible":true,"color":{"r":0.6666666666666666,"g":0.6666666666666666,"b":1},"opacity":1},{"id":16080562,"baseName":"MNs","selected":true,"pre_visible":true,"post_visible":true,"text_visible":false,"meta_visible":true,"color":{"r":0.6666666666666666,"g":0.6666666666666666,"b":1},"opacity":1},{"id":16181494,"baseName":"MNs","selected":true,"pre_visible":true,"post_visible":true,"text_visible":false,"meta_visible":true,"color":{"r":0.6666666666666666,"g":0.6666666666666666,"b":1},"opacity":1},{"id":16264802,"baseName":"MNs","selected":true,"pre_visible":true,"post_visible":true,"text_visible":false,"meta_visible":true,"color":{"r":0.6666666666666666,"g":0.6666666666666666,"b":1},"opacity":1},{"id":16433395,"baseName":"MNs","selected":true,"pre_visible":true,"post_visible":true,"text_visible":false,"meta_visible":true,"color":{"r":0.6666666666666666,"g":0.6666666666666666,"b":1},"opacity":1},{"id":16713121,"baseName":"MNs","selected":true,"pre_visible":true,"post_visible":true,"text_visible":false,"meta_visible":true,"color":{"r":0.6666666666666666,"g":0.6666666666666666,"b":1},"opacity":1},{"id":19111930,"baseName":"MNs","selected":true,"pre_visible":true,"post_visible":true,"text_visible":false,"meta_visible":true,"color":{"r":0.6666666666666666,"g":0.6666666666666666,"b":1},"opacity":1},{"id":19139253,"baseName":"MNs","selected":true,"pre_visible":true,"post_visible":true,"text_visible":false,"meta_visible":true,"color":{"r":0.6666666666666666,"g":0.6666666666666666,"b":1},"opacity":1}],"label":"mn [#60]","color":"#a9a9ff","shape":"hexagon"},"classes":""},{"data":{"id":"g8","skeletons":[{"id":2030334,"baseName":"A27k","selected":true,"pre_visible":true,"post_visible":true,"text_visible":false,"meta_visible":true,"color":{"r":0.6980392156862745,"g":0.7294117647058823,"b":0.3333333333333333},"opacity":1},{"id":4835694,"baseName":"A27k","selected":true,"pre_visible":true,"post_visible":true,"text_visible":false,"meta_visible":true,"color":{"r":0.6980392156862745,"g":0.7294117647058823,"b":0.3333333333333333},"opacity":1},{"id":6653238,"baseName":"A27k","selected":true,"pre_visible":true,"post_visible":true,"text_visible":false,"meta_visible":true,"color":{"r":0.6980392156862745,"g":0.7294117647058823,"b":0.3333333333333333},"opacity":1},{"id":10223572,"baseName":"A27k","selected":true,"pre_visible":true,"post_visible":true,"text_visible":false,"meta_visible":true,"color":{"r":0.6980392156862745,"g":0.7294117647058823,"b":0.3333333333333333},"opacity":1},{"id":10376512,"baseName":"A27k","selected":true,"pre_visible":true,"post_visible":true,"text_visible":false,"meta_visible":true,"color":{"r":0.6980392156862745,"g":0.7294117647058823,"b":0.3333333333333333},"opacity":1},{"id":10398171,"baseName":"A27k","selected":true,"pre_visible":true,"post_visible":true,"text_visible":false,"meta_visible":true,"color":{"r":0.6980392156862745,"g":0.7294117647058823,"b":0.3333333333333333},"opacity":1},{"id":10414725,"baseName":"A27k","selected":true,"pre_visible":true,"post_visible":true,"text_visible":false,"meta_visible":true,"color":{"r":0.6980392156862745,"g":0.7294117647058823,"b":0.3333333333333333},"opacity":1},{"id":15695112,"baseName":"A27k","selected":true,"pre_visible":true,"post_visible":true,"text_visible":false,"meta_visible":true,"color":{"r":0.6980392156862745,"g":0.7294117647058823,"b":0.3333333333333333},"opacity":1},{"id":15696654,"baseName":"A27k","selected":true,"pre_visible":true,"post_visible":true,"text_visible":false,"meta_visible":true,"color":{"r":0.6980392156862745,"g":0.7294117647058823,"b":0.3333333333333333},"opacity":1},{"id":15700463,"baseName":"A27k","selected":true,"pre_visible":true,"post_visible":true,"text_visible":false,"meta_visible":true,"color":{"r":0.6980392156862745,"g":0.7294117647058823,"b":0.3333333333333333},"opacity":1},{"id":15756646,"baseName":"A27k","selected":true,"pre_visible":true,"post_visible":true,"text_visible":false,"meta_visible":true,"color":{"r":0.6980392156862745,"g":0.7294117647058823,"b":0.3333333333333333},"opacity":1},{"id":18561195,"baseName":"A27k","selected":true,"pre_visible":true,"post_visible":true,"text_visible":false,"meta_visible":true,"color":{"r":0.6980392156862745,"g":0.7294117647058823,"b":0.3333333333333333},"opacity":1},{"id":18628919,"baseName":"A27k","selected":true,"pre_visible":true,"post_visible":true,"text_visible":false,"meta_visible":true,"color":{"r":0.6980392156862745,"g":0.7294117647058823,"b":0.3333333333333333},"opacity":1},{"id":18712416,"baseName":"A27k","selected":true,"pre_visible":true,"post_visible":true,"text_visible":false,"meta_visible":true,"color":{"r":0.6980392156862745,"g":0.7294117647058823,"b":0.3333333333333333},"opacity":1}],"label":"A27h [#14]","color":"#b2b955","shape":"hexagon"},"classes":""},{"data":{"id":"g10","skeletons":[{"id":10223754,"baseName":"Descending neuron_mx_r","selected":true,"pre_visible":true,"post_visible":true,"text_visible":false,"meta_visible":true,"color":{"r":1,"g":1,"b":0},"opacity":1},{"id":10516798,"baseName":"Descending neuron_mx_l","selected":true,"pre_visible":true,"post_visible":true,"text_visible":false,"meta_visible":true,"color":{"r":1,"g":1,"b":0},"opacity":1}],"label":"DN_mx [#2]","color":"#0bce32","shape":"hexagon"},"classes":""},{"data":{"id":"g11","skeletons":[{"id":4038808,"baseName":"A27k","selected":true,"pre_visible":true,"post_visible":true,"text_visible":false,"meta_visible":true,"color":{"r":0.6980392156862745,"g":0.7294117647058823,"b":0.3333333333333333},"opacity":1},{"id":4113612,"baseName":"A27k","selected":true,"pre_visible":true,"post_visible":true,"text_visible":false,"meta_visible":true,"color":{"r":0.6980392156862745,"g":0.7294117647058823,"b":0.3333333333333333},"opacity":1},{"id":4213417,"baseName":"A27k","selected":true,"pre_visible":true,"post_visible":true,"text_visible":false,"meta_visible":true,"color":{"r":0.6980392156862745,"g":0.7294117647058823,"b":0.3333333333333333},"opacity":1},{"id":10004243,"baseName":"A27k","selected":true,"pre_visible":true,"post_visible":true,"text_visible":false,"meta_visible":true,"color":{"r":0.6980392156862745,"g":0.7294117647058823,"b":0.3333333333333333},"opacity":1},{"id":10219170,"baseName":"A27l_a1l","selected":true,"pre_visible":true,"post_visible":true,"text_visible":false,"meta_visible":true,"color":{"r":0.792156862745098,"g":0.6549019607843137,"b":0},"opacity":1},{"id":10499711,"baseName":"A27l_a1r","selected":true,"pre_visible":true,"post_visible":true,"text_visible":false,"meta_visible":true,"color":{"r":0.792156862745098,"g":0.6549019607843137,"b":0},"opacity":1}],"label":"A27k,A27l","color":"#40440e","shape":"hexagon"},"classes":""}],"edges":[{"data":{"directed":true,"arrow":"triangle","id":"1913695_1913695","label":3,"link_type":"synaptic-connector","color":"#555","label_color":"#555","source":"1913695","target":"1913695","confidence":[0,0,0,0,3],"weight":3,"width":1.7320508075688772},"classes":"hidden"},{"data":{"directed":true,"arrow":"triangle","id":"g8_g7","label":193,"link_type":"synaptic-connector","color":"#555","label_color":"#555","source":"g8","target":"g7","confidence":[0,0,0,0,193],"weight":193,"width":13.892443989449804},"classes":""},{"data":{"directed":true,"arrow":"triangle","id":"g8_1913695","label":1,"link_type":"synaptic-connector","color":"#555","label_color":"#555","source":"g8","target":"1913695","confidence":[0,0,0,0,1],"weight":1,"width":1},"classes":"hidden"},{"data":{"directed":true,"arrow":"triangle","id":"1913695_g7","label":8,"link_type":"synaptic-connector","color":"#555","label_color":"#555","source":"1913695","target":"g7","confidence":[0,0,0,0,8],"weight":8,"width":2.8284271247461903},"classes":"hidden"},{"data":{"directed":true,"arrow":"triangle","id":"1913695_g11","label":3,"link_type":"synaptic-connector","color":"#555","label_color":"#555","source":"1913695","target":"g11","confidence":[0,0,0,0,3],"weight":3,"width":1.7320508075688772},"classes":"hidden"},{"data":{"directed":true,"arrow":"triangle","id":"g2_g10","label":71,"link_type":"synaptic-connector","color":"#555","label_color":"#555","source":"g2","target":"g10","confidence":[0,0,0,0,71],"weight":71,"width":8.426149773176359},"classes":""},{"data":{"directed":true,"arrow":"triangle","id":"g2_g8","label":21,"link_type":"synaptic-connector","color":"#555","label_color":"#555","source":"g2","target":"g8","confidence":[0,0,0,0,21],"weight":21,"width":4.58257569495584},"classes":""},{"data":{"directed":true,"arrow":"triangle","id":"g2_10216846","label":1,"link_type":"synaptic-connector","color":"#555","label_color":"#555","source":"g2","target":"10216846","confidence":[0,0,0,0,1],"weight":1,"width":1},"classes":"hidden"},{"data":{"directed":true,"arrow":"triangle","id":"g11_g7","label":218,"link_type":"synaptic-connector","color":"#555","label_color":"#555","source":"g11","target":"g7","confidence":[0,0,0,0,218],"weight":218,"width":14.7648230602334},"classes":""},{"data":{"directed":true,"arrow":"triangle","id":"g11_g8","label":5,"link_type":"synaptic-connector","color":"#555","label_color":"#555","source":"g11","target":"g8","confidence":[0,0,0,0,5],"weight":5,"width":2.23606797749979},"classes":"hidden"},{"data":{"directed":true,"arrow":"triangle","id":"g11_10216846","label":1,"link_type":"synaptic-connector","color":"#555","label_color":"#555","source":"g11","target":"10216846","confidence":[0,0,0,0,1],"weight":1,"width":1},"classes":"hidden"},{"data":{"directed":true,"arrow":"triangle","id":"g11_1913695","label":5,"link_type":"synaptic-connector","color":"#555","label_color":"#555","source":"g11","target":"1913695","confidence":[0,0,0,0,5],"weight":5,"width":2.23606797749979},"classes":"hidden"},{"data":{"directed":true,"arrow":"triangle","id":"g11_g4","label":24,"link_type":"synaptic-connector","color":"#555","label_color":"#555","source":"g11","target":"g4","confidence":[0,0,0,0,24],"weight":24,"width":4.898979485566356},"classes":""},{"data":{"directed":true,"arrow":"triangle","id":"g11_7856416","label":1,"link_type":"synaptic-connector","color":"#555","label_color":"#555","source":"g11","target":"7856416","confidence":[0,0,0,0,1],"weight":1,"width":1},"classes":"hidden"},{"data":{"directed":true,"arrow":"triangle","id":"g11_g10","label":1,"link_type":"synaptic-connector","color":"#555","label_color":"#555","source":"g11","target":"g10","confidence":[0,0,0,0,1],"weight":1,"width":1},"classes":"hidden"},{"data":{"directed":true,"arrow":"triangle","id":"g4_g6","label":1,"link_type":"synaptic-connector","color":"#555","label_color":"#555","source":"g4","target":"g6","confidence":[0,0,0,0,1],"weight":1,"width":1},"classes":"hidden"},{"data":{"directed":true,"arrow":"triangle","id":"g4_g11","label":3,"link_type":"synaptic-connector","color":"#555","label_color":"#555","source":"g4","target":"g11","confidence":[0,0,0,0,3],"weight":3,"width":1.7320508075688772},"classes":"hidden"},{"data":{"directed":true,"arrow":"triangle","id":"g4_g7","label":106,"link_type":"synaptic-connector","color":"#555","label_color":"#555","source":"g4","target":"g7","confidence":[0,0,0,0,106],"weight":106,"width":10.295630140987},"classes":""},{"data":{"directed":true,"arrow":"triangle","id":"g4_g4","label":2,"link_type":"synaptic-connector","color":"#555","label_color":"#555","source":"g4","target":"g4","confidence":[0,0,0,0,2],"weight":2,"width":1.4142135623730951},"classes":"hidden"},{"data":{"directed":true,"arrow":"triangle","id":"g4_g8","label":1,"link_type":"synaptic-connector","color":"#555","label_color":"#555","source":"g4","target":"g8","confidence":[0,0,0,0,1],"weight":1,"width":1},"classes":"hidden"},{"data":{"directed":true,"arrow":"triangle","id":"g3_g6","label":80,"link_type":"synaptic-connector","color":"#555","label_color":"#555","source":"g3","target":"g6","confidence":[0,0,0,0,80],"weight":80,"width":8.94427190999916},"classes":""},{"data":{"directed":true,"arrow":"triangle","id":"g3_g11","label":6,"link_type":"synaptic-connector","color":"#555","label_color":"#555","source":"g3","target":"g11","confidence":[0,0,0,0,6],"weight":6,"width":2.449489742783178},"classes":"hidden"},{"data":{"directed":true,"arrow":"triangle","id":"g3_g4","label":8,"link_type":"synaptic-connector","color":"#555","label_color":"#555","source":"g3","target":"g4","confidence":[0,0,0,0,8],"weight":8,"width":2.8284271247461903},"classes":""},{"data":{"directed":true,"arrow":"triangle","id":"g3_g3","label":15,"link_type":"synaptic-connector","color":"#555","label_color":"#555","source":"g3","target":"g3","confidence":[0,0,0,0,15],"weight":15,"width":3.872983346207417},"classes":""},{"data":{"directed":true,"arrow":"triangle","id":"g3_g2","label":72,"link_type":"synaptic-connector","color":"#555","label_color":"#555","source":"g3","target":"g2","confidence":[0,0,0,0,72],"weight":72,"width":8.48528137423857},"classes":""},{"data":{"directed":true,"arrow":"triangle","id":"g10_g8","label":28,"link_type":"synaptic-connector","color":"#555","label_color":"#555","source":"g10","target":"g8","confidence":[0,0,0,0,28],"weight":28,"width":5.291502622129181},"classes":""},{"data":{"directed":true,"arrow":"triangle","id":"g10_g2","label":14,"link_type":"synaptic-connector","color":"#555","label_color":"#555","source":"g10","target":"g2","confidence":[0,0,0,0,14],"weight":14,"width":3.7416573867739413},"classes":""},{"data":{"directed":true,"arrow":"triangle","id":"g10_10216846","label":1,"link_type":"synaptic-connector","color":"#555","label_color":"#555","source":"g10","target":"10216846","confidence":[0,0,0,0,1],"weight":1,"width":1},"classes":"hidden"},{"data":{"directed":true,"arrow":"triangle","id":"g6_g11","label":24,"link_type":"synaptic-connector","color":"#555","label_color":"#555","source":"g6","target":"g11","confidence":[0,0,0,0,24],"weight":24,"width":4.898979485566356},"classes":""},{"data":{"directed":true,"arrow":"triangle","id":"g6_g4","label":2,"link_type":"synaptic-connector","color":"#555","label_color":"#555","source":"g6","target":"g4","confidence":[0,0,0,0,2],"weight":2,"width":1.4142135623730951},"classes":"hidden"},{"data":{"directed":true,"arrow":"triangle","id":"g6_g3","label":13,"link_type":"synaptic-connector","color":"#555","label_color":"#555","source":"g6","target":"g3","confidence":[0,0,0,0,13],"weight":13,"width":3.605551275463989},"classes":""},{"data":{"directed":true,"arrow":"triangle","id":"g6_g6","label":2,"link_type":"synaptic-connector","color":"#555","label_color":"#555","source":"g6","target":"g6","confidence":[0,0,0,0,2],"weight":2,"width":1.4142135623730951},"classes":"hidden"},{"data":{"directed":true,"arrow":"triangle","id":"10216846_g8","label":1,"link_type":"synaptic-connector","color":"#555","label_color":"#555","source":"10216846","target":"g8","confidence":[0,0,0,0,1],"weight":1,"width":1},"classes":"hidden"}]},"groups":{"g2":{"id":"g2","label":"pair1","models":{"5308485":{"id":5308485,"baseName":"Pair1_left","selected":true,"pre_visible":true,"post_visible":true,"text_visible":false,"meta_visible":true,"color":{"r":0.8901960784313725,"g":0,"b":0.9647058823529412},"opacity":1},"17350421":{"id":17350421,"baseName":"Pair1_right","selected":true,"pre_visible":true,"post_visible":true,"text_visible":false,"meta_visible":true,"color":{"r":0.8901960784313725,"g":0,"b":0.9647058823529412},"opacity":1}},"color":{"r":0.8156862745098039,"g":0.011764705882352941,"b":0.9725490196078431},"hide_self_edges":false},"g3":{"id":"g3","label":"MDNs","models":{"10728328":{"id":10728328,"baseName":"DPMm1b_left","selected":true,"pre_visible":true,"post_visible":true,"text_visible":false,"meta_visible":true,"color":{"r":0.00784313725490196,"g":0,"b":0.10196078431372549},"opacity":1},"10728333":{"id":10728333,"baseName":"DPMm1a_left","selected":true,"pre_visible":true,"post_visible":true,"text_visible":false,"meta_visible":true,"color":{"r":0.00784313725490196,"g":0,"b":0.10196078431372549},"opacity":1},"13557064":{"id":13557064,"baseName":"DPMm1b_right","selected":true,"pre_visible":true,"post_visible":true,"text_visible":false,"meta_visible":true,"color":{"r":0.00784313725490196,"g":0,"b":0.10196078431372549},"opacity":1},"18464581":{"id":18464581,"baseName":"DPMm1a_right","selected":true,"pre_visible":true,"post_visible":true,"text_visible":false,"meta_visible":true,"color":{"r":0.00784313725490196,"g":0,"b":0.10196078431372549},"opacity":1}},"color":{"r":0.0784313725490196,"g":0.07058823529411765,"b":0.10980392156862745},"hide_self_edges":false},"g4":{"id":"g4","label":"A18b","models":{"4542433":{"id":4542433,"baseName":"A18b_a1l","selected":true,"pre_visible":true,"post_visible":true,"text_visible":false,"meta_visible":true,"color":{"r":1,"g":0,"b":0},"opacity":1},"4727546":{"id":4727546,"baseName":"A18b_a1r","selected":true,"pre_visible":true,"post_visible":true,"text_visible":false,"meta_visible":true,"color":{"r":1,"g":0,"b":0},"opacity":1}},"color":{"r":1,"g":0,"b":0},"hide_self_edges":false},"g6":{"id":"g6","label":"ThDN","models":{"11541264":{"id":11541264,"baseName":"ThDN right","selected":true,"pre_visible":true,"post_visible":true,"text_visible":false,"meta_visible":true,"color":{"r":0,"g":0.28627450980392155,"b":0.7294117647058823},"opacity":1},"12247555":{"id":12247555,"baseName":"ThDN left","selected":true,"pre_visible":true,"post_visible":true,"text_visible":false,"meta_visible":true,"color":{"r":0,"g":0.28627450980392155,"b":0.7294117647058823},"opacity":1}},"color":{"r":0.043137254901960784,"g":0.043137254901960784,"b":1},"hide_self_edges":false},"g7":{"id":"g7","label":"mn [#60]","models":{"4028114":{"id":4028114,"baseName":"MNs","selected":true,"pre_visible":true,"post_visible":true,"text_visible":false,"meta_visible":true,"color":{"r":0.6666666666666666,"g":0.6666666666666666,"b":1},"opacity":1},"4042315":{"id":4042315,"baseName":"MNs","selected":true,"pre_visible":true,"post_visible":true,"text_visible":false,"meta_visible":true,"color":{"r":0.6666666666666666,"g":0.6666666666666666,"b":1},"opacity":1},"4101976":{"id":4101976,"baseName":"MNs","selected":true,"pre_visible":true,"post_visible":true,"text_visible":false,"meta_visible":true,"color":{"r":0.6666666666666666,"g":0.6666666666666666,"b":1},"opacity":1},"4102728":{"id":4102728,"baseName":"MNs","selected":true,"pre_visible":true,"post_visible":true,"text_visible":false,"meta_visible":true,"color":{"r":0.6666666666666666,"g":0.6666666666666666,"b":1},"opacity":1},"4121534":{"id":4121534,"baseName":"MNs","selected":true,"pre_visible":true,"post_visible":true,"text_visible":false,"meta_visible":true,"color":{"r":0.6666666666666666,"g":0.6666666666666666,"b":1},"opacity":1},"4274364":{"id":4274364,"baseName":"MNs","selected":true,"pre_visible":true,"post_visible":true,"text_visible":false,"meta_visible":true,"color":{"r":0.6666666666666666,"g":0.6666666666666666,"b":1},"opacity":1},"4289773":{"id":4289773,"baseName":"MNs","selected":true,"pre_visible":true,"post_visible":true,"text_visible":false,"meta_visible":true,"color":{"r":0.6666666666666666,"g":0.6666666666666666,"b":1},"opacity":1},"4326468":{"id":4326468,"baseName":"MNs","selected":true,"pre_visible":true,"post_visible":true,"text_visible":false,"meta_visible":true,"color":{"r":0.6666666666666666,"g":0.6666666666666666,"b":1},"opacity":1},"4326520":{"id":4326520,"baseName":"MNs","selected":true,"pre_visible":true,"post_visible":true,"text_visible":false,"meta_visible":true,"color":{"r":0.6666666666666666,"g":0.6666666666666666,"b":1},"opacity":1},"4382895":{"id":4382895,"baseName":"MNs","selected":true,"pre_visible":true,"post_visible":true,"text_visible":false,"meta_visible":true,"color":{"r":0.6666666666666666,"g":0.6666666666666666,"b":1},"opacity":1},"4397287":{"id":4397287,"baseName":"MNs","selected":true,"pre_visible":true,"post_visible":true,"text_visible":false,"meta_visible":true,"color":{"r":0.6666666666666666,"g":0.6666666666666666,"b":1},"opacity":1},"4488976":{"id":4488976,"baseName":"MNs","selected":true,"pre_visible":true,"post_visible":true,"text_visible":false,"meta_visible":true,"color":{"r":0.6666666666666666,"g":0.6666666666666666,"b":1},"opacity":1},"4524871":{"id":4524871,"baseName":"MNs","selected":true,"pre_visible":true,"post_visible":true,"text_visible":false,"meta_visible":true,"color":{"r":0.6666666666666666,"g":0.6666666666666666,"b":1},"opacity":1},"4535767":{"id":4535767,"baseName":"MNs","selected":true,"pre_visible":true,"post_visible":true,"text_visible":false,"meta_visible":true,"color":{"r":0.6666666666666666,"g":0.6666666666666666,"b":1},"opacity":1},"4717729":{"id":4717729,"baseName":"MNs","selected":true,"pre_visible":true,"post_visible":true,"text_visible":false,"meta_visible":true,"color":{"r":0.6666666666666666,"g":0.6666666666666666,"b":1},"opacity":1},"4791651":{"id":4791651,"baseName":"MNs","selected":true,"pre_visible":true,"post_visible":true,"text_visible":false,"meta_visible":true,"color":{"r":0.6666666666666666,"g":0.6666666666666666,"b":1},"opacity":1},"4881629":{"id":4881629,"baseName":"MNs","selected":true,"pre_visible":true,"post_visible":true,"text_visible":false,"meta_visible":true,"color":{"r":0.6666666666666666,"g":0.6666666666666666,"b":1},"opacity":1},"5085455":{"id":5085455,"baseName":"MNs","selected":true,"pre_visible":true,"post_visible":true,"text_visible":false,"meta_visible":true,"color":{"r":0.6666666666666666,"g":0.6666666666666666,"b":1},"opacity":1},"5899328":{"id":5899328,"baseName":"MNs","selected":true,"pre_visible":true,"post_visible":true,"text_visible":false,"meta_visible":true,"color":{"r":0.6666666666666666,"g":0.6666666666666666,"b":1},"opacity":1},"6467481":{"id":6467481,"baseName":"MNs","selected":true,"pre_visible":true,"post_visible":true,"text_visible":false,"meta_visible":true,"color":{"r":0.6666666666666666,"g":0.6666666666666666,"b":1},"opacity":1},"6970942":{"id":6970942,"baseName":"MNs","selected":true,"pre_visible":true,"post_visible":true,"text_visible":false,"meta_visible":true,"color":{"r":0.6666666666666666,"g":0.6666666666666666,"b":1},"opacity":1},"8026224":{"id":8026224,"baseName":"MNs","selected":true,"pre_visible":true,"post_visible":true,"text_visible":false,"meta_visible":true,"color":{"r":0.6666666666666666,"g":0.6666666666666666,"b":1},"opacity":1},"10013402":{"id":10013402,"baseName":"MNs","selected":true,"pre_visible":true,"post_visible":true,"text_visible":false,"meta_visible":true,"color":{"r":0.6666666666666666,"g":0.6666666666666666,"b":1},"opacity":1},"10649843":{"id":10649843,"baseName":"MNs","selected":true,"pre_visible":true,"post_visible":true,"text_visible":false,"meta_visible":true,"color":{"r":0.6666666666666666,"g":0.6666666666666666,"b":1},"opacity":1},"10678017":{"id":10678017,"baseName":"MNs","selected":true,"pre_visible":true,"post_visible":true,"text_visible":false,"meta_visible":true,"color":{"r":0.6666666666666666,"g":0.6666666666666666,"b":1},"opacity":1},"13057994":{"id":13057994,"baseName":"MNs","selected":true,"pre_visible":true,"post_visible":true,"text_visible":false,"meta_visible":true,"color":{"r":0.6666666666666666,"g":0.6666666666666666,"b":1},"opacity":1},"13058240":{"id":13058240,"baseName":"MNs","selected":true,"pre_visible":true,"post_visible":true,"text_visible":false,"meta_visible":true,"color":{"r":0.6666666666666666,"g":0.6666666666666666,"b":1},"opacity":1},"14044614":{"id":14044614,"baseName":"MNs","selected":true,"pre_visible":true,"post_visible":true,"text_visible":false,"meta_visible":true,"color":{"r":0.6666666666666666,"g":0.6666666666666666,"b":1},"opacity":1},"14045016":{"id":14045016,"baseName":"MNs","selected":true,"pre_visible":true,"post_visible":true,"text_visible":false,"meta_visible":true,"color":{"r":0.6666666666666666,"g":0.6666666666666666,"b":1},"opacity":1},"14045489":{"id":14045489,"baseName":"MNs","selected":true,"pre_visible":true,"post_visible":true,"text_visible":false,"meta_visible":true,"color":{"r":0.6666666666666666,"g":0.6666666666666666,"b":1},"opacity":1},"14045854":{"id":14045854,"baseName":"MNs","selected":true,"pre_visible":true,"post_visible":true,"text_visible":false,"meta_visible":true,"color":{"r":0.6666666666666666,"g":0.6666666666666666,"b":1},"opacity":1},"14046720":{"id":14046720,"baseName":"MNs","selected":true,"pre_visible":true,"post_visible":true,"text_visible":false,"meta_visible":true,"color":{"r":0.6666666666666666,"g":0.6666666666666666,"b":1},"opacity":1},"14047130":{"id":14047130,"baseName":"MNs","selected":true,"pre_visible":true,"post_visible":true,"text_visible":false,"meta_visible":true,"color":{"r":0.6666666666666666,"g":0.6666666666666666,"b":1},"opacity":1},"14047554":{"id":14047554,"baseName":"MNs","selected":true,"pre_visible":true,"post_visible":true,"text_visible":false,"meta_visible":true,"color":{"r":0.6666666666666666,"g":0.6666666666666666,"b":1},"opacity":1},"14047760":{"id":14047760,"baseName":"MNs","selected":true,"pre_visible":true,"post_visible":true,"text_visible":false,"meta_visible":true,"color":{"r":0.6666666666666666,"g":0.6666666666666666,"b":1},"opacity":1},"14047945":{"id":14047945,"baseName":"MNs","selected":true,"pre_visible":true,"post_visible":true,"text_visible":false,"meta_visible":true,"color":{"r":0.6666666666666666,"g":0.6666666666666666,"b":1},"opacity":1},"14048287":{"id":14048287,"baseName":"MNs","selected":true,"pre_visible":true,"post_visible":true,"text_visible":false,"meta_visible":true,"color":{"r":0.6666666666666666,"g":0.6666666666666666,"b":1},"opacity":1},"14048538":{"id":14048538,"baseName":"MNs","selected":true,"pre_visible":true,"post_visible":true,"text_visible":false,"meta_visible":true,"color":{"r":0.6666666666666666,"g":0.6666666666666666,"b":1},"opacity":1},"14048876":{"id":14048876,"baseName":"MNs","selected":true,"pre_visible":true,"post_visible":true,"text_visible":false,"meta_visible":true,"color":{"r":0.6666666666666666,"g":0.6666666666666666,"b":1},"opacity":1},"14085813":{"id":14085813,"baseName":"MNs","selected":true,"pre_visible":true,"post_visible":true,"text_visible":false,"meta_visible":true,"color":{"r":0.6666666666666666,"g":0.6666666666666666,"b":1},"opacity":1},"14086309":{"id":14086309,"baseName":"MNs","selected":true,"pre_visible":true,"post_visible":true,"text_visible":false,"meta_visible":true,"color":{"r":0.6666666666666666,"g":0.6666666666666666,"b":1},"opacity":1},"14087107":{"id":14087107,"baseName":"MNs","selected":true,"pre_visible":true,"post_visible":true,"text_visible":false,"meta_visible":true,"color":{"r":0.6666666666666666,"g":0.6666666666666666,"b":1},"opacity":1},"14087339":{"id":14087339,"baseName":"MNs","selected":true,"pre_visible":true,"post_visible":true,"text_visible":false,"meta_visible":true,"color":{"r":0.6666666666666666,"g":0.6666666666666666,"b":1},"opacity":1},"14088149":{"id":14088149,"baseName":"MNs","selected":true,"pre_visible":true,"post_visible":true,"text_visible":false,"meta_visible":true,"color":{"r":0.6666666666666666,"g":0.6666666666666666,"b":1},"opacity":1},"14088451":{"id":14088451,"baseName":"MNs","selected":true,"pre_visible":true,"post_visible":true,"text_visible":false,"meta_visible":true,"color":{"r":0.6666666666666666,"g":0.6666666666666666,"b":1},"opacity":1},"14194234":{"id":14194234,"baseName":"MNs","selected":true,"pre_visible":true,"post_visible":true,"text_visible":false,"meta_visible":true,"color":{"r":0.6666666666666666,"g":0.6666666666666666,"b":1},"opacity":1},"14194703":{"id":14194703,"baseName":"MNs","selected":true,"pre_visible":true,"post_visible":true,"text_visible":false,"meta_visible":true,"color":{"r":0.6666666666666666,"g":0.6666666666666666,"b":1},"opacity":1},"14199031":{"id":14199031,"baseName":"MNs","selected":true,"pre_visible":true,"post_visible":true,"text_visible":false,"meta_visible":true,"color":{"r":0.6666666666666666,"g":0.6666666666666666,"b":1},"opacity":1},"14199565":{"id":14199565,"baseName":"MNs","selected":true,"pre_visible":true,"post_visible":true,"text_visible":false,"meta_visible":true,"color":{"r":0.6666666666666666,"g":0.6666666666666666,"b":1},"opacity":1},"14203725":{"id":14203725,"baseName":"MNs","selected":true,"pre_visible":true,"post_visible":true,"text_visible":false,"meta_visible":true,"color":{"r":0.6666666666666666,"g":0.6666666666666666,"b":1},"opacity":1},"14206438":{"id":14206438,"baseName":"MNs","selected":true,"pre_visible":true,"post_visible":true,"text_visible":false,"meta_visible":true,"color":{"r":0.6666666666666666,"g":0.6666666666666666,"b":1},"opacity":1},"14238853":{"id":14238853,"baseName":"MNs","selected":true,"pre_visible":true,"post_visible":true,"text_visible":false,"meta_visible":true,"color":{"r":0.6666666666666666,"g":0.6666666666666666,"b":1},"opacity":1},"14478517":{"id":14478517,"baseName":"MNs","selected":true,"pre_visible":true,"post_visible":true,"text_visible":false,"meta_visible":true,"color":{"r":0.6666666666666666,"g":0.6666666666666666,"b":1},"opacity":1},"16080562":{"id":16080562,"baseName":"MNs","selected":true,"pre_visible":true,"post_visible":true,"text_visible":false,"meta_visible":true,"color":{"r":0.6666666666666666,"g":0.6666666666666666,"b":1},"opacity":1},"16181494":{"id":16181494,"baseName":"MNs","selected":true,"pre_visible":true,"post_visible":true,"text_visible":false,"meta_visible":true,"color":{"r":0.6666666666666666,"g":0.6666666666666666,"b":1},"opacity":1},"16264802":{"id":16264802,"baseName":"MNs","selected":true,"pre_visible":true,"post_visible":true,"text_visible":false,"meta_visible":true,"color":{"r":0.6666666666666666,"g":0.6666666666666666,"b":1},"opacity":1},"16433395":{"id":16433395,"baseName":"MNs","selected":true,"pre_visible":true,"post_visible":true,"text_visible":false,"meta_visible":true,"color":{"r":0.6666666666666666,"g":0.6666666666666666,"b":1},"opacity":1},"16713121":{"id":16713121,"baseName":"MNs","selected":true,"pre_visible":true,"post_visible":true,"text_visible":false,"meta_visible":true,"color":{"r":0.6666666666666666,"g":0.6666666666666666,"b":1},"opacity":1},"19111930":{"id":19111930,"baseName":"MNs","selected":true,"pre_visible":true,"post_visible":true,"text_visible":false,"meta_visible":true,"color":{"r":0.6666666666666666,"g":0.6666666666666666,"b":1},"opacity":1},"19139253":{"id":19139253,"baseName":"MNs","selected":true,"pre_visible":true,"post_visible":true,"text_visible":false,"meta_visible":true,"color":{"r":0.6666666666666666,"g":0.6666666666666666,"b":1},"opacity":1}},"color":{"r":0.6627450980392157,"g":0.6627450980392157,"b":1},"hide_self_edges":true},"g8":{"id":"g8","label":"A27h [#14]","models":{"2030334":{"id":2030334,"baseName":"A27k","selected":true,"pre_visible":true,"post_visible":true,"text_visible":false,"meta_visible":true,"color":{"r":0.6980392156862745,"g":0.7294117647058823,"b":0.3333333333333333},"opacity":1},"4835694":{"id":4835694,"baseName":"A27k","selected":true,"pre_visible":true,"post_visible":true,"text_visible":false,"meta_visible":true,"color":{"r":0.6980392156862745,"g":0.7294117647058823,"b":0.3333333333333333},"opacity":1},"6653238":{"id":6653238,"baseName":"A27k","selected":true,"pre_visible":true,"post_visible":true,"text_visible":false,"meta_visible":true,"color":{"r":0.6980392156862745,"g":0.7294117647058823,"b":0.3333333333333333},"opacity":1},"10223572":{"id":10223572,"baseName":"A27k","selected":true,"pre_visible":true,"post_visible":true,"text_visible":false,"meta_visible":true,"color":{"r":0.6980392156862745,"g":0.7294117647058823,"b":0.3333333333333333},"opacity":1},"10376512":{"id":10376512,"baseName":"A27k","selected":true,"pre_visible":true,"post_visible":true,"text_visible":false,"meta_visible":true,"color":{"r":0.6980392156862745,"g":0.7294117647058823,"b":0.3333333333333333},"opacity":1},"10398171":{"id":10398171,"baseName":"A27k","selected":true,"pre_visible":true,"post_visible":true,"text_visible":false,"meta_visible":true,"color":{"r":0.6980392156862745,"g":0.7294117647058823,"b":0.3333333333333333},"opacity":1},"10414725":{"id":10414725,"baseName":"A27k","selected":true,"pre_visible":true,"post_visible":true,"text_visible":false,"meta_visible":true,"color":{"r":0.6980392156862745,"g":0.7294117647058823,"b":0.3333333333333333},"opacity":1},"15695112":{"id":15695112,"baseName":"A27k","selected":true,"pre_visible":true,"post_visible":true,"text_visible":false,"meta_visible":true,"color":{"r":0.6980392156862745,"g":0.7294117647058823,"b":0.3333333333333333},"opacity":1},"15696654":{"id":15696654,"baseName":"A27k","selected":true,"pre_visible":true,"post_visible":true,"text_visible":false,"meta_visible":true,"color":{"r":0.6980392156862745,"g":0.7294117647058823,"b":0.3333333333333333},"opacity":1},"15700463":{"id":15700463,"baseName":"A27k","selected":true,"pre_visible":true,"post_visible":true,"text_visible":false,"meta_visible":true,"color":{"r":0.6980392156862745,"g":0.7294117647058823,"b":0.3333333333333333},"opacity":1},"15756646":{"id":15756646,"baseName":"A27k","selected":true,"pre_visible":true,"post_visible":true,"text_visible":false,"meta_visible":true,"color":{"r":0.6980392156862745,"g":0.7294117647058823,"b":0.3333333333333333},"opacity":1},"18561195":{"id":18561195,"baseName":"A27k","selected":true,"pre_visible":true,"post_visible":true,"text_visible":false,"meta_visible":true,"color":{"r":0.6980392156862745,"g":0.7294117647058823,"b":0.3333333333333333},"opacity":1},"18628919":{"id":18628919,"baseName":"A27k","selected":true,"pre_visible":true,"post_visible":true,"text_visible":false,"meta_visible":true,"color":{"r":0.6980392156862745,"g":0.7294117647058823,"b":0.3333333333333333},"opacity":1},"18712416":{"id":18712416,"baseName":"A27k","selected":true,"pre_visible":true,"post_visible":true,"text_visible":false,"meta_visible":true,"color":{"r":0.6980392156862745,"g":0.7294117647058823,"b":0.3333333333333333},"opacity":1}},"color":{"r":0.6980392156862745,"g":0.7254901960784313,"b":0.3333333333333333},"hide_self_edges":true},"g10":{"id":"g10","label":"DN_mx [#2]","models":{"10223754":{"id":10223754,"baseName":"Descending neuron_mx_r","selected":true,"pre_visible":true,"post_visible":true,"text_visible":false,"meta_visible":true,"color":{"r":1,"g":1,"b":0},"opacity":1},"10516798":{"id":10516798,"baseName":"Descending neuron_mx_l","selected":true,"pre_visible":true,"post_visible":true,"text_visible":false,"meta_visible":true,"color":{"r":1,"g":1,"b":0},"opacity":1}},"color":{"r":0.043137254901960784,"g":0.807843137254902,"b":0.19607843137254902},"hide_self_edges":true},"g11":{"id":"g11","label":"A27k,A27l","models":{"4038808":{"id":4038808,"baseName":"A27k","selected":true,"pre_visible":true,"post_visible":true,"text_visible":false,"meta_visible":true,"color":{"r":0.6980392156862745,"g":0.7294117647058823,"b":0.3333333333333333},"opacity":1},"4113612":{"id":4113612,"baseName":"A27k","selected":true,"pre_visible":true,"post_visible":true,"text_visible":false,"meta_visible":true,"color":{"r":0.6980392156862745,"g":0.7294117647058823,"b":0.3333333333333333},"opacity":1},"4213417":{"id":4213417,"baseName":"A27k","selected":true,"pre_visible":true,"post_visible":true,"text_visible":false,"meta_visible":true,"color":{"r":0.6980392156862745,"g":0.7294117647058823,"b":0.3333333333333333},"opacity":1},"10004243":{"id":10004243,"baseName":"A27k","selected":true,"pre_visible":true,"post_visible":true,"text_visible":false,"meta_visible":true,"color":{"r":0.6980392156862745,"g":0.7294117647058823,"b":0.3333333333333333},"opacity":1},"10219170":{"id":10219170,"baseName":"A27l_a1l","selected":true,"pre_visible":true,"post_visible":true,"text_visible":false,"meta_visible":true,"color":{"r":0.792156862745098,"g":0.6549019607843137,"b":0},"opacity":1},"10499711":{"id":10499711,"baseName":"A27l_a1r","selected":true,"pre_visible":true,"post_visible":true,"text_visible":false,"meta_visible":true,"color":{"r":0.792156862745098,"g":0.6549019607843137,"b":0},"opacity":1}},"color":{"r":0.25098039215686274,"g":0.26666666666666666,"b":0.054901960784313725},"hide_self_edges":true}},"subgraphs":{},"layout":{"name":"preset","positions":{"1913695":{"x":297,"y":579},"7856416":{"x":453.0763400693661,"y":-146.61855897662744},"10216846":{"x":535.4980996530649,"y":-155.06416001738083},"g2":{"x":46.71489042616251,"y":-124.15589247237429},"g3":{"x":-59.63469830747385,"y":-196.41785588435752},"g4":{"x":-59.63469830747385,"y":-35.3953443088748},"g6":{"x":-151.9594557870263,"y":-117.73827396816145},"g7":{"x":-59.63469830747385,"y":134.38457494634036},"g8":{"x":46.71489042616251,"y":-35.3953443088748},"g10":{"x":113.54730321449331,"y":-76.95950938757206},"g11":{"x":-151.9594557870263,"y":-35.3953443088748}},"fit":false,"zoom":1.317689598291228,"pan":{"x":502.48445520041093,"y":337.0253151513175}}}
